# Supplementary material for: Measuring the availability and geographical accessibility of maternal health services across sub-Saharan Africa
Source: BMC Med. 2020 Sep 8;18:237. doi: 10.1186/s12916-020-01707-6 (PMC7487649; doi:10.1186/s12916-020-01707-6)
Supplement: Supplementary file 1 — Additional file 1: Table 1. A descriptive table of the countries studied, their total area, total population, and total number of adm1 and adm2 units. [file 12916_2020_1707_MOESM1_ESM.xls]

## Sheet: table
ISO	Country	Area (km²)	Population	Total Adm1 Regions	Total Adm2 Regions
AGO	Angola	1.24768e+06	25021975	18	163
BDI	Burundi	26937.9	11178921	17	133
BEN	Benin	115423	10879829	12	76
BFA	Burkina Faso	273417	18105570	13	45
BWA	Botswana	577883	2262485	16	30
CAF	Central African Republic	620250	4900274	17	51
CIV	Côte d'Ivoire	321658	22701556	14	34
CMR	Cameroon	466040	23344180	10	58
COD	Democratic Republic of the Congo	2.3282e+06	77266817	9	38
COG	Republic of Congo	341660	4620330	12	48
CPV	Cape Verde	4090.95	520502	22	n/a
ERI	Eritrea	120458	5227791	6	50
ETH	Ethiopia	1.12952e+06	99387599	11	80
GAB	Gabon	264550	1725282	9	37
GHA	Ghana	238324	27409891	10	137
GIN	Guinea	244816	12608589	8	34
GMB	Gambia	10670.5	1990923	6	37
GNB	Guinea-Bissau	33882.3	1844325	9	37
GNQ	Equatorial Guinea	26959.4	845060	7	32
KEN	Kenya	585984	46040297	47	302
LBR	Liberia	95918.1	4503438	15	66
LSO	Lesotho	30545.3	2134920	10	n/a
MDG	Madagascar	591446	24235390	6	22
MLI	Mali	1.25119e+06	17599694	9	50
MOZ	Mozambique	787297	27977865	11	131
MRT	Mauritania	1.04117e+06	4067564	13	44
MWI	Malawi	118029	17215232	28	256
NAM	Namibia	823855	2458830	13	107
NER	Niger	1.18367e+06	19899120	8	36
NGA	Nigeria	908410	182201964	37	775
RWA	Rwanda	25302.4	11609665	5	30
SDN	Sudan	1.87213e+06	40234879	18	80
SEN	Senegal	196890	15129273	15	46
SLE	Sierra Leone	72601.1	6453184	4	14
SOM	Somalia	633534	10787104	18	74
SSD	South Sudan	628026	12339769	10	45
STP	Sao Tome and Principe	1002.23	190344	2	7
SWZ	Swaziland	17383.3	1286970	4	55
TCD	Chad	1.26996e+06	14037471	23	55
TGO	Togo	56995.3	7304578	5	21
TZA	Tanzania	940575	53470421	30	183
UGA	Uganda	241498	39032384	58	173
ZAF	South Africa	1.21971e+06	54490410	9	52
ZMB	Zambia	751304	16211767	10	72
ZWE	Zimbabwe	390681	15602751	10	60
