# Supplementary material for: Measuring the availability and geographical accessibility of maternal health services across sub-Saharan Africa
Source: BMC Med. 2020 Sep 8;18:237. doi: 10.1186/s12916-020-01707-6 (PMC7487649; doi:10.1186/s12916-020-01707-6)
Supplement: Supplementary file 2 — Additional file 2: Table 2. Shows the availability of hospitals at the national level (number of hospitals per 500 000 population), and the corresponding percentage of the target achieved. [file 12916_2020_1707_MOESM2_ESM.xls]

## Sheet: Sheet1
Rank	ISO	Country	Hospitals	Population	Hospitals per 500 000	Percentage of target
1	ETH	Ethiopia	161	99387599	1	77
2	SEN	Senegal	29	15129273	1	96
3	NER	Niger	41	19899120	1	103
4	MOZ	Mozambique	60	27977865	1	107
5	GIN	Guinea	35	12608589	1	128
6	GMB	Gambia	6	1990923	2	134
7	UGA	Uganda	121	39032384	2	135
8	SSD	South Sudan	40	12339769	2	138
9	MWI	Malawi	56	17215232	2	139
10	BFA	Burkina Faso	62	18105570	2	142
11	TZA	Tanzania, United Republic of	214	53470421	2	150
12	ERI	Eritrea	21	5227791	2	150
13	RWA	Rwanda	47	11609665	2	151
14	CAF	Central African Republic	20	4900274	2	151
15	MLI	Mali	76	17599694	2	154
16	GNB	Guinea-Bissau	8	1844325	2	154
17	SLE	Sierra Leone	28	6453184	2	154
18	BDI	Burundi	49	11178921	2	154
19	CIV	Cote d'Ivoire	100	22701556	2	155
20	BEN	Benin	48	10879829	2	155
21	MRT	Mauritania	18	4067564	2	155
22	NGA	Nigeria	877	182201964	2	158
23	MDG	Madagascar	123	24235390	3	161
24	TGO	Togo	38	7304578	3	162
25	COG	Congo	25	4620330	3	163
26	SWZ	Swaziland	7	1286970	3	163
27	TCD	Chad	77	14037471	3	164
28	ZMB	Zambia	90	16211767	3	164
29	COD	Congo, the Democratic Republic of the	435	77266817	3	164
30	AGO	Angola	150	25021975	3	167
31	ZAF	South Africa	327	54490410	3	167
32	GHA	Ghana	178	27409891	3	169
33	SDN	Sudan	262	40234879	3	169
34	SOM	Somalia	74	10787104	3	171
35	CMR	Cameroon	185	23344180	4	175
36	LBR	Liberia	38	4503438	4	176
37	KEN	Kenya	398	46040297	4	177
38	LSO	Lesotho	20	2134920	5	179
39	STP	Sao Tome and Principe	2	190344	5	181
40	ZWE	Zimbabwe	170	15602751	5	182
41	BWA	Botswana	29	2262485	6	184
42	NAM	Namibia	35	2458830	7	186
43	CPV	Cape Verde	9	520502	9	188
44	GNQ	Equatorial Guinea	16	845060	9	189
45	GAB	Gabon	59	1725282	17	194
