# Supplementary material for: Measuring the availability and geographical accessibility of maternal health services across sub-Saharan Africa
Source: BMC Med. 2020 Sep 8;18:237. doi: 10.1186/s12916-020-01707-6 (PMC7487649; doi:10.1186/s12916-020-01707-6)
Supplement: Supplementary file 3 — Additional file 3: Table 3. Shows the proportion of regions not meeting the availability target at adm-1, along with their associated ASR grouping to signify comparability between countries. [file 12916_2020_1707_MOESM3_ESM.xls]

## Sheet: Sheet1
Country	Adm1 - not met	Adm1 - all regions	Adm1 proportion - not met	ASR
Ethiopia	9	11	0.82	4
Senegal	12	15	0.8	2
Cape Verde	11	22	0.5	1
Niger	4	8	0.5	4
Mozambique	4	11	0.36	4
Uganda	20	58	0.34	1
Gambia	2	6	0.33	1
Tanzania	7	30	0.23	3
Democratic Republic of the Congo	2	9	0.22	4
Guinea-Bissau	2	9	0.22	1
Somalia	4	18	0.22	3
South Sudan	2	10	0.2	3
Malawi	5	28	0.18	1
Eritrea	1	6	0.17	2
Equatorial Guinea	1	7	0.14	1
Botswana	2	16	0.13	3
Guinea	1	8	0.13	3
Angola	2	18	0.11	4
Sudan	2	18	0.11	4
Zimbabwe	1	10	0.1	3
Benin	1	12	0.08	2
Republic of Congo	1	12	0.08	2
Nigeria	3	37	0.08	2
Liberia	1	15	0.07	1
Burundi	1	17	0.06	1
Central African Republic	1	17	0.06	3
Burkina Faso	0	13	0	2
Cameroon	0	10	0	3
Chad	0	23	0	3
Côte d'Ivoire	0	14	0	2
Gabon	0	9	0	3
Ghana	0	10	0	2
Kenya	0	47	0	2
Lesotho	0	10	0	1
Madagascar	0	6	0	4
Mali	0	9	0	4
Mauritania	0	13	0	4
Namibia	0	13	0	3
Rwanda	0	5	0	1
São Tomé and Príncipe	0	2	0	1
Sierra Leone	0	4	0	2
South Africa	0	9	0	4
Swaziland	0	4	0	1
Togo	0	5	0	2
Zambia	0	10	0	4
Total countries with > 1 adm1 unit not met	26	45	0.58	-
