# Supplementary material for: Measuring the availability and geographical accessibility of maternal health services across sub-Saharan Africa
Source: BMC Med. 2020 Sep 8;18:237. doi: 10.1186/s12916-020-01707-6 (PMC7487649; doi:10.1186/s12916-020-01707-6)
Supplement: Supplementary file 4 — Additional file 4: Table 4. Shows the proportion of regions not meeting the availability target at adm-2, along with their associated ASR grouping to signify comparability between countries. [file 12916_2020_1707_MOESM4_ESM.xls]

## Sheet: Sheet1
Country	Adm2 - not met	Adm2 - all regions	Adm2 proportion - not met	ASR
Swaziland	49	55	0.89	1
Gambia	31	37	0.84	1
Malawi	209	256	0.82	1
Guinea-Bissau	28	35	0.8	1
Ethiopia	61	80	0.76	4
São Tomé and Príncipe	5	7	0.71	1
Namibia	73	107	0.68	3
Senegal	31	46	0.67	2
Eritrea	33	49	0.67	2
Mauritania	29	44	0.66	4
Mozambique	86	131	0.66	2
Liberia	43	66	0.65	1
Central African Republic	33	51	0.65	4
Burundi	86	133	0.65	1
Republic of Congo	29	48	0.6	3
Uganda	98	173	0.57	1
Niger	20	36	0.56	4
Benin	40	76	0.53	2
Equatorial Guinea	15	31	0.48	1
Somalia	35	74	0.47	3
South Sudan	16	45	0.36	4
Nigeria	269	775	0.35	1
Angola	52	163	0.32	3
Tanzania	53	182	0.29	2
Sudan	20	80	0.25	4
Zambia	17	72	0.24	3
Guinea	8	34	0.24	3
Botswana	7	30	0.23	4
Kenya	53	301	0.18	2
Ghana	24	137	0.18	2
Sierra Leone	2	14	0.14	2
Democratic Republic of the Congo	5	38	0.13	4
Burkina Faso	5	45	0.11	2
Mali	3	50	0.06	4
Togo	1	21	0.05	2
Cameroon	2	58	0.03	3
Rwanda	1	30	0.03	1
Côte d'Ivoire	1	34	0.03	3
South Africa	1	52	0.02	4
Chad	1	55	0.02	4
Zimbabwe	1	60	0.02	3
Gabon	0	37	0	3
Madagascar	0	22	0	4
Total countries with > 1 adm2 unit not met	41	43	0.95	-
