# Supplementary material for: Measuring the availability and geographical accessibility of maternal health services across sub-Saharan Africa
Source: BMC Med. 2020 Sep 8;18:237. doi: 10.1186/s12916-020-01707-6 (PMC7487649; doi:10.1186/s12916-020-01707-6)
Supplement: Supplementary file 5 — Additional file 5: Table 5. Shows the total number of pregnancies, number of pregnancies within 2-h of the nearest hospital, and relative proportion of pregnancies within 2-h of the nearest hospital, at the national level. [file 12916_2020_1707_MOESM5_ESM.xls]

## Sheet: Sheet1
Rank	ISO	Country	Total pregnancies	Pregnancies within 2-h of hospital	Proportion within 2-h of hospital	Pregnancies more than 2-h of hospital
1	ERI	Eritrea	245173	174176	0.71	70997
2	ETH	Ethiopia	4400378	3498952	0.8	901426
3	MOZ	Mozambique	1475430	1178229	0.8	297201
4	AGO	Angola	1486104	1206350	0.81	279754
5	SDN	Sudan	1759038	1431287	0.81	327751
6	MRT	Mauritania	174051	144833	0.83	29218
7	ZMB	Zambia	865683	750754	0.87	114929
8	MDG	Madagascar	1113766	966040	0.87	147726
9	GNB	Guinea-Bissau	85856	75502	0.88	10354
10	TCD	Chad	829820	741956	0.89	87864
11	NER	Niger	1204624	1079088	0.9	125536
12	COD	Congo, the Democratic Republic of the	4248103	3886828	0.91	361275
13	SOM	Somalia	633286	582501	0.92	50785
14	SSD	South Sudan	625897	575917	0.92	49980
15	LSO	Lesotho	83038	77676	0.94	5362
16	TZA	Tanzania, United Republic of	2781670	2607332	0.94	174338
17	BWA	Botswana	76428	71713	0.94	4715
18	CAF	Central African Republic	223151	209410	0.94	13741
19	GIN	Guinea	592628	566074	0.96	26554
20	ZWE	Zimbabwe	755322	722743	0.96	32579
21	MLI	Mali	973397	936103	0.96	37294
22	NAM	Namibia	97429	93842	0.96	3587
23	ZAF	South Africa	1547015	1496263	0.97	50752
24	GAB	Gabon	70162	68257	0.97	1905
25	COG	Congo	225676	220299	0.98	5377
26	GNQ	Equatorial Guinea	38916	37997	0.98	919
27	BFA	Burkina Faso	919480	901634	0.98	17846
28	CMR	Cameroon	1146757	1129273	0.98	17484
29	UGA	Uganda	2232268	2199572	0.99	32696
30	MWI	Malawi	896641	886244	0.99	10397
31	LBR	Liberia	202241	200063	0.99	2178
32	SLE	Sierra Leone	300646	297643	0.99	3003
33	SEN	Senegal	730753	724246	0.99	6507
34	KEN	Kenya	2164963	2149774	0.99	15189
35	TGO	Togo	332343	331169	1	1174
36	CIV	Cote d'Ivoire	1072254	1069582	1	2672
37	NGA	Nigeria	9206551	9196964	1	9587
38	BDI	Burundi	645865	645422	1	443
39	BEN	Benin	499560	499546	1	14
40	GHA	Ghana	1157303	1157281	1	22
41	RWA	Rwanda	510696	510694	1	2
42	CPV	Cape Verde	13673	13673	1	0
43	GMB	Gambia	105400	105400	1	0
44	STP	Sao Tome and Principe	8745	8745	1	0
45	SWZ	Swaziland	52021	52021	1	0
