# Supplementary material for: Measuring the availability and geographical accessibility of maternal health services across sub-Saharan Africa
Source: BMC Med. 2020 Sep 8;18:237. doi: 10.1186/s12916-020-01707-6 (PMC7487649; doi:10.1186/s12916-020-01707-6)
Supplement: Supplementary file 7 — Additional file 7: Table 6. Compares the number of countries and regions meeting each of the classifications at adm-1. [file 12916_2020_1707_MOESM7_ESM.xls]

## Sheet: Sheet1
Classification 1		Classification 2		Classification 3		Classification 4
County	Units	County	Units	County	Units	County	Units
Angola	1	Angola	8	Angola	1	Angola	8
Eritrea	4	Botswana	2	Benin	1	Benin	11
Ethiopia	6	Central African Republic	2	Botswana	2	Botswana	12
Guinea-Bissau	2	Chad	9	Burundi	1	Burkina Faso	13
Madagascar	2	Democratic Republic of the Congo	1	Cape Verde	16	Burundi	16
Malawi	1	Lesotho	2	Central African Republic	1	Cameroon	10
Mozambique	3	Liberia	1	Chad	1	Cape Verde	3
Niger	1	Mali	1	Democratic Republic of the Congo	2	Central African Republic	14
Senegal	1	Mauritania	6	Equatorial Guinea	4	Chad	13
South Sudan	1	Mozambique	2	Eritrea	1	Côte d'Ivoire	14
Sudan	2	Namibia	1	Ethiopia	3	Democratic Republic of the Congo	6
Tanzania	1	Republic of Congo	1	Gabon	1	Equatorial Guinea	3
12	25	Somalia	4	Gambia	2	Eritrea	1
		South Sudan	1	Ghana	1	Ethiopia	2
		Sudan	8	Guinea	1	Gabon	8
		Tanzania	1	Guinea-Bissau	2	Gambia	4
		Uganda	1	Lesotho	1	Ghana	9
		Zambia	4	Liberia	1	Guinea	7
		18	55	Madagascar	4	Guinea-Bissau	5
				Malawi	7	Kenya	47
				Mozambique	1	Lesotho	7
				Niger	5	Liberia	13
				Nigeria	7	Malawi	20
				Republic of Congo	1	Mali	8
				Senegal	12	Mauritania	7
				Sierra Leone	2	Mozambique	5
				Somalia	6	Namibia	12
				South Africa	5	Niger	2
				South Sudan	2	Nigeria	30
				Sudan	1	Republic of Congo	10
				Tanzania	7	Rwanda	5
				Togo	1	São Tomé and Príncipe	2
				Uganda	30	Senegal	2
				Zimbabwe	1	Sierra Leone	2
				34	134	Somalia	8
						South Africa	4
						South Sudan	6
						Sudan	7
						Swaziland	4
						Tanzania	21
						Togo	4
						Uganda	27
						Zambia	6
						Zimbabwe	9
						44	427
