# Supplementary material for: Measuring the availability and geographical accessibility of maternal health services across sub-Saharan Africa
Source: BMC Med. 2020 Sep 8;18:237. doi: 10.1186/s12916-020-01707-6 (PMC7487649; doi:10.1186/s12916-020-01707-6)
Supplement: Supplementary file 8 — Additional file 8: Table 7. Compares the number of countries and regions meeting each of the classifications at adm-2. [file 12916_2020_1707_MOESM8_ESM.xls]

## Sheet: Sheet1
Classification 1		Classification 2		Classification 3		Classification 4
County	Units	County	Units	County	Units	County	Units
Angola	32	Angola	50	Angola	20	Angola	61
Botswana	3	Botswana	5	Benin	40	Benin	36
Burkina Faso	1	Burkina Faso	1	Botswana	4	Botswana	18
Central African Republic	7	Cameroon	3	Burkina Faso	4	Burkina Faso	39
Chad	1	Central African Republic	2	Burundi	86	Burundi	47
Eritrea	14	Chad	15	Cameroon	2	Cameroon	53
Ethiopia	29	Democratic Republic of the Congo	4	Central African Republic	26	Central African Republic	16
Guinea-Bissau	8	Equatorial Guinea	1	Côte d'Ivoire	1	Chad	39
Kenya	1	Eritrea	3	Democratic Republic of the Congo	5	Côte d'Ivoire	33
Liberia	2	Ethiopia	7	Equatorial Guinea	15	Democratic Republic of the Congo	29
Malawi	6	Gabon	3	Eritrea	19	Equatorial Guinea	15
Mauritania	12	Guinea	2	Ethiopia	32	Eritrea	13
Mozambique	51	Kenya	7	Gambia	31	Ethiopia	12
Namibia	8	Madagascar	6	Ghana	24	Gabon	34
Niger	7	Mali	5	Guinea	8	Gambia	6
Republic of Congo	4	Mauritania	4	Guinea-Bissau	20	Ghana	113
Senegal	1	Mozambique	11	Kenya	52	Guinea	24
Somalia	9	Namibia	2	Liberia	41	Guinea-Bissau	7
South Sudan	1	Niger	2	Malawi	201	Kenya	241
Sudan	7	Somalia	9	Mali	3	Liberia	23
Tanzania	7	South Africa	2	Mauritania	17	Madagascar	16
Uganda	6	South Sudan	7	Mozambique	35	Malawi	47
Zambia	8	Sudan	24	Namibia	65	Mali	42
23	225	Tanzania	13	Niger	13	Mauritania	11
		Zambia	14	Nigeria	269	Mozambique	34
		Zimbabwe	3	Republic of Congo	25	Namibia	32
		26	205	Rwanda	1	Niger	14
				São Tomé and Príncipe	5	Nigeria	506
				Senegal	30	Republic of Congo	19
				Sierra Leone	2	Rwanda	29
				Somalia	26	São Tomé and Príncipe	2
				South Africa	1	Senegal	15
				South Sudan	15	Sierra Leone	12
				Sudan	13	Somalia	30
				Swaziland	49	South Africa	49
				Tanzania	46	South Sudan	22
				Togo	1	Sudan	36
				Uganda	92	Swaziland	6
				Zambia	9	Tanzania	116
				Zimbabwe	1	Togo	20
				40	1349	Uganda	75
						Zambia	41
						Zimbabwe	56
						43	2089
